# Supplementary material for: A Supra-Physiological Dose of 2-Hydroxyestradiol Impairs Meiotic Progression and Developmental Competence of Mouse Antral Oocytes
Source: J Dev Biol. 2025 Oct 15;13(4):37. doi: 10.3390/jdb13040037 (PMC12551066; doi:10.3390/jdb13040037)
Supplement: Supplementary file 1 [file jdb-13-00037-s001.zip]

Archive with 1 entries (1 files):
- jdb-3805375-supplementary.pdf
